# Supplementary material for: Measuring the Equilibrium Spreading Pressure—A Tale of Three Amphiphiles
Source: Molecules. 2024 Aug 24;29(17):4004. doi: 10.3390/molecules29174004 (PMC11396376; doi:10.3390/molecules29174004)
Supplement: Supplementary file 1 [file molecules-29-04004-s001.zip]

Archive with 1 entries (1 files):
- molecules-3150795-supplementary.pdf
